# Supplementary material for: Citizen science expanding knowledge: a new record of the lizard Heterodactylusimbricatus (Squamata, Gymnophthalmidae) in south-eastern Brazil
Source: Biodivers Data J. 2023 Nov 23;11:e107929. doi: 10.3897/BDJ.11.e107929 (PMC10690793; doi:10.3897/BDJ.11.e107929)
Supplement: XML Treatment for Heterodactylus imbricatus [file BDJ.11.e107929-treatment1.xml]

<!DOCTYPE tp:taxon-treatment
  PUBLIC "-//TaxonX//DTD Taxonomic Treatment Publishing DTD v0 20100105//EN" "tax-treatment-NSO.dtd">
<tp:taxon-treatment xmlns:tp="http://www.plazi.org/taxpub"><tp:treatment-meta><mixed-citation publication-type="journal"><person-group><name><surname>Zocca</surname><given-names>Cássio</given-names></name><name><surname>Barreto-Lima</surname><given-names>André Felipe</given-names></name><name><surname>Daleprane</surname><given-names>Dulce Barbosa</given-names></name><name><surname>Ghilardi-Lopes</surname><given-names>Natalia P.</given-names></name></person-group><article-title>Citizen science expanding knowledge: a new record of the lizard <italic><tp:taxon-name><tp:taxon-name-part taxon-name-part-type="genus" reg="Heterodactylus">Heterodactylus</tp:taxon-name-part><tp:taxon-name-part taxon-name-part-type="species" reg="imbricatus">imbricatus</tp:taxon-name-part></tp:taxon-name></italic> (<tp:taxon-name><tp:taxon-name-part taxon-name-part-type="order">Squamata</tp:taxon-name-part></tp:taxon-name>, <tp:taxon-name><tp:taxon-name-part taxon-name-part-type="family">Gymnophthalmidae</tp:taxon-name-part></tp:taxon-name>) in south-eastern Brazil</article-title><source>Biodivers Data J</source><day>23</day><month>11</month><year>2023</year><volume>11</volume><pub-id pub-id-type="doi">10.3897/BDJ.11.e107929</pub-id></mixed-citation></tp:treatment-meta><tp:nomenclature><tp:taxon-name>
            <object-id xmlns:xlink="http://www.w3.org/1999/xlink" content-type="arpha" xlink:type="simple">B8BD5816-3CD7-52CA-B953-56F878CCC72C</object-id>
            <tp:taxon-name-part taxon-name-part-type="genus">Heterodactylus</tp:taxon-name-part>
            <tp:taxon-name-part taxon-name-part-type="species">imbricatus</tp:taxon-name-part>
          </tp:taxon-name><tp:taxon-authority>Spix, 1825</tp:taxon-authority></tp:nomenclature><tp:treatment-sec sec-type="materials"><title>Materials</title><list list-type="alpha-lower" list-content="occurrences"><list-item><p><bold>Type status:</bold> <named-content xmlns:xlink="http://www.w3.org/1999/xlink" content-type="dwc:typeStatus" xlink:type="simple">Other material</named-content>. <bold>Occurrence:</bold> occurrenceID: <named-content xmlns:xlink="http://www.w3.org/1999/xlink" content-type="dwc:occurrenceID" xlink:type="simple">3F14EFEE-48EB-55EC-9A51-25EE0D9F01BF</named-content>; <bold>Location:</bold> locationID: <named-content xmlns:xlink="http://www.w3.org/1999/xlink" content-type="dwc:locationID" xlink:type="simple">Reserva Biológica Augusto Ruschi</named-content>; higherGeographyID: <named-content xmlns:xlink="http://www.w3.org/1999/xlink" content-type="dwc:higherGeographyID" xlink:type="simple"><bold>TGN: 9158266</bold></named-content>; higherGeography: <named-content xmlns:xlink="http://www.w3.org/1999/xlink" content-type="dwc:higherGeography" xlink:type="simple">South America, Brazil, Espírito Santo</named-content>; continent: <named-content xmlns:xlink="http://www.w3.org/1999/xlink" content-type="dwc:continent" xlink:type="simple">South America</named-content>; country: <named-content xmlns:xlink="http://www.w3.org/1999/xlink" content-type="dwc:country" xlink:type="simple">Brazil</named-content>; countryCode: <named-content xmlns:xlink="http://www.w3.org/1999/xlink" content-type="dwc:countryCode" xlink:type="simple">Brazil/BRA</named-content>; stateProvince: <named-content xmlns:xlink="http://www.w3.org/1999/xlink" content-type="dwc:stateProvince" xlink:type="simple">Espírito Santo</named-content>; municipality: <named-content xmlns:xlink="http://www.w3.org/1999/xlink" content-type="dwc:municipality" xlink:type="simple">Santa Teresa</named-content>; verbatimElevation: <named-content xmlns:xlink="http://www.w3.org/1999/xlink" content-type="dwc:verbatimElevation" xlink:type="simple">790 m</named-content>; locationAccordingTo: <named-content xmlns:xlink="http://www.w3.org/1999/xlink" content-type="dwc:locationAccordingTo" xlink:type="simple">Getty Thesaurus of Geographic Names", "GADM"</named-content>; verbatimCoordinates: <named-content xmlns:xlink="http://www.w3.org/1999/xlink" content-type="dwc:verbatimCoordinates" xlink:type="simple">19 52 54.4S 40 34 27.7W</named-content>; verbatimLatitude: <named-content xmlns:xlink="http://www.w3.org/1999/xlink" content-type="dwc:verbatimLatitude" xlink:type="simple">19 52 54.4S</named-content>; verbatimLongitude: <named-content xmlns:xlink="http://www.w3.org/1999/xlink" content-type="dwc:verbatimLongitude" xlink:type="simple">40 34 27.7W</named-content>; verbatimCoordinateSystem: <named-content xmlns:xlink="http://www.w3.org/1999/xlink" content-type="dwc:verbatimCoordinateSystem" xlink:type="simple">degrees minutes seconds</named-content>; verbatimSRS: <named-content xmlns:xlink="http://www.w3.org/1999/xlink" content-type="dwc:verbatimSRS" xlink:type="simple">unknown</named-content>; georeferencedBy: <named-content xmlns:xlink="http://www.w3.org/1999/xlink" content-type="dwc:georeferencedBy" xlink:type="simple">Cássio Zocca (CZ)</named-content>; georeferenceVerificationStatus: <named-content xmlns:xlink="http://www.w3.org/1999/xlink" content-type="dwc:georeferenceVerificationStatus" xlink:type="simple">verified by curator</named-content>; <bold>Record Level:</bold> type: <named-content xmlns:xlink="http://www.w3.org/1999/xlink" content-type="dwc:type" xlink:type="simple">StillImage</named-content></p></list-item></list></tp:treatment-sec><tp:treatment-sec sec-type="Description"><title>Description</title><p>An adult specimen of <italic><tp:taxon-name><tp:taxon-name-part taxon-name-part-type="genus" reg="Heterodactylus">Heterodactylus</tp:taxon-name-part><tp:taxon-name-part taxon-name-part-type="species" reg="imbricatus">imbricatus</tp:taxon-name-part></tp:taxon-name></italic> (Fig. <xref ref-type="fig" rid="F9873798">2</xref>)</p></tp:treatment-sec><tp:treatment-sec sec-type="Taxon discussion"><title>Taxon discussion</title><p><italic><tp:taxon-name><tp:taxon-name-part taxon-name-part-type="genus" reg="Heterodactylus">Heterodactylus</tp:taxon-name-part><tp:taxon-name-part taxon-name-part-type="species" reg="imbricatus">imbricatus</tp:taxon-name-part></tp:taxon-name></italic> Spix, 1825 is a species of the order <tp:taxon-name><tp:taxon-name-part taxon-name-part-type="order">Squamata</tp:taxon-name-part></tp:taxon-name>, of the family <tp:taxon-name><tp:taxon-name-part taxon-name-part-type="family">Gymnopthalimidae</tp:taxon-name-part></tp:taxon-name> Fitzinger, 1826, inserted in the tribe <tp:taxon-name><tp:taxon-name-part taxon-name-part-type="tribe">Heterodactylini</tp:taxon-name-part></tp:taxon-name> (<xref ref-type="bibr" rid="B9887753">Goicoechea et al. 2016</xref>).</p><p><italic><tp:taxon-name><tp:taxon-name-part taxon-name-part-type="genus" reg="Heterodactylus">Heterodactylus</tp:taxon-name-part><tp:taxon-name-part taxon-name-part-type="species" reg="imbricatus">imbricatus</tp:taxon-name-part></tp:taxon-name></italic> is restricted to areas with a cold climate associated with high elevations and mountainous areas of south-eastern Brazil and is usually found in leaf litter (<xref ref-type="bibr" rid="B9873364">Dixo and Verdade 2006</xref>, <xref ref-type="bibr" rid="B9873512">Rodrigues et al. 2009a</xref>). Initially, the known distribution of this species was restricted to areas of the Atlantic Forest, but <xref ref-type="bibr" rid="B9873446">Novelli et al. (2011)</xref> recorded its occurrence in the domain of the Cerrado biome.</p></tp:treatment-sec><tp:treatment-sec><!--Section generated to contain objects referenced in tp:taxon-treatment.--><fig id="F9873798" position="float" orientation="portrait"><object-id xmlns:xlink="http://www.w3.org/1999/xlink" content-type="arpha" xlink:type="simple">CEE31B63-18EA-5596-9717-DC9BEA7E0FA8</object-id><object-id xmlns:xlink="http://www.w3.org/1999/xlink" content-type="doi" xlink:type="simple">10.3897/BDJ.11.e107929.figure2</object-id><label>Figure 2.</label><caption><p>Adult of <italic><tp:taxon-name><tp:taxon-name-part taxon-name-part-type="genus" reg="Heterodactylus">Heterodactylus</tp:taxon-name-part><tp:taxon-name-part taxon-name-part-type="species" reg="imbricatus">imbricatus</tp:taxon-name-part></tp:taxon-name></italic> (dorsal view) recorded by a volunteer citizen at her residence, near the protected area “Reserva Biológica Augusto Ruschi”, Municipality of Santa Teresa, State of Espírito Santo, Brazil.</p></caption><graphic xmlns:xlink="http://www.w3.org/1999/xlink" xlink:href="bdj-11-e107929-g002.png" position="float" id="oo_858268.png" orientation="portrait" xlink:type="simple"><uri content-type="original_file" xlink:type="simple">https://binary.pensoft.net/fig/858268</uri></graphic></fig></tp:treatment-sec><ref-list><ref id="B9887753"><element-citation xmlns:xlink="http://www.w3.org/1999/xlink" publication-type="article" xlink:type="simple"><person-group person-group-type="author"><name name-style="western"><surname>Goicoechea</surname><given-names>Noemí</given-names></name><name name-style="western"><surname>Frost</surname><given-names>Darrel R.</given-names></name><name name-style="western"><surname>De la Riva</surname><given-names>Ignacio</given-names></name><name name-style="western"><surname>Pellegrino</surname><given-names>Katia C. M.</given-names></name><name name-style="western"><surname>Sites</surname><given-names>Jack</given-names></name><name name-style="western"><surname>Rodrigues</surname><given-names>Miguel T.</given-names></name><name name-style="western"><surname>Padial</surname><given-names>José M.</given-names></name></person-group><year>2016</year><article-title>Molecular systematics of teioid lizards (<tp:taxon-name><tp:taxon-name-part taxon-name-part-type="superfamily">Teioidea</tp:taxon-name-part></tp:taxon-name>/<tp:taxon-name><tp:taxon-name-part taxon-name-part-type="superfamily">Gymnophthalmoidea</tp:taxon-name-part></tp:taxon-name>: <tp:taxon-name><tp:taxon-name-part taxon-name-part-type="order">Squamata</tp:taxon-name-part></tp:taxon-name>) based on the analysis of 48 loci under tree‐alignment and similarity‐alignment</article-title><source>Cladistics</source><volume>32</volume><issue>6</issue><fpage>624</fpage><lpage>671</lpage><pub-id pub-id-type="doi">10.1111/cla.12150</pub-id></element-citation></ref><ref id="B9873364"><element-citation xmlns:xlink="http://www.w3.org/1999/xlink" publication-type="article" xlink:type="simple"><person-group person-group-type="author"><name name-style="western"><surname>Dixo</surname><given-names>Marianna</given-names></name><name name-style="western"><surname>Verdade</surname><given-names>Vanessa Kruth</given-names></name></person-group><year>2006</year><article-title>Herpetofauna de serrapilheira da Reserva Florestal de Morro Grande, Cotia (SP)</article-title><source>Biota Neotropica</source><volume>6</volume><issue>2</issue><pub-id pub-id-type="doi">10.1590/s1676-06032006000200009</pub-id></element-citation></ref><ref id="B9873512"><element-citation xmlns:xlink="http://www.w3.org/1999/xlink" publication-type="article" xlink:type="simple"><person-group person-group-type="author"><name name-style="western"><surname>Rodrigues</surname><given-names>Miguel Trefaut</given-names></name><name name-style="western"><surname>De Freitas</surname><given-names>Marco Antonio</given-names></name><name name-style="western"><surname>Silva</surname><given-names>Thais Figueiredo Santos</given-names></name></person-group><year>2009</year><article-title>New species of earless lizard genus <italic><tp:taxon-name><tp:taxon-name-part taxon-name-part-type="genus" reg="Heterodactylus">Heterodactylus</tp:taxon-name-part></tp:taxon-name></italic> (<tp:taxon-name><tp:taxon-name-part taxon-name-part-type="order">Squamata</tp:taxon-name-part></tp:taxon-name>: <tp:taxon-name><tp:taxon-name-part taxon-name-part-type="family">Gymnophthalmidae</tp:taxon-name-part></tp:taxon-name>) from the highlands of Chapada Diamantina, state of Bahia, Brazil</article-title><source>Journal of Herpetology</source><volume>43</volume><issue>4</issue><fpage>605</fpage><lpage>611</lpage><pub-id pub-id-type="doi">10.1670/08-133.1</pub-id></element-citation></ref><ref id="B9873446"><element-citation xmlns:xlink="http://www.w3.org/1999/xlink" publication-type="article" xlink:type="simple"><person-group person-group-type="author"><name name-style="western"><surname>Novelli</surname><given-names>Iara Alves</given-names></name><name name-style="western"><surname>Lucasa</surname><given-names>Priscila Da Silva</given-names></name><name name-style="western"><surname>Santos</surname><given-names>Rodrigo Costa</given-names></name></person-group><year>2011</year><article-title><tp:taxon-name><tp:taxon-name-part taxon-name-part-type="class">Reptilia</tp:taxon-name-part></tp:taxon-name>, <tp:taxon-name><tp:taxon-name-part taxon-name-part-type="order">Squamata</tp:taxon-name-part></tp:taxon-name>, <tp:taxon-name><tp:taxon-name-part taxon-name-part-type="family">Gymnophthalmidae</tp:taxon-name-part></tp:taxon-name>, <italic><tp:taxon-name><tp:taxon-name-part taxon-name-part-type="genus" reg="Heterodactylus">Heterodactylus</tp:taxon-name-part><tp:taxon-name-part taxon-name-part-type="species" reg="imbricatus">imbricatus</tp:taxon-name-part></tp:taxon-name></italic> Spix, 1825: Filling gaps in the state of Minas Gerais</article-title><source>Check List</source><volume>7</volume><issue>1</issue><fpage>30</fpage><lpage>31</lpage><pub-id pub-id-type="doi">10.15560/7.1.30</pub-id></element-citation></ref></ref-list></tp:taxon-treatment>
